# Supplementary material for: Pax6 mutant cerebral organoids partially recapitulate phenotypes of Pax6 mutant mouse strains
Source: PLoS One. 2022 Nov 28;17(11):e0278147. doi: 10.1371/journal.pone.0278147 (PMC9704552; doi:10.1371/journal.pone.0278147)
Supplement: S1 Table — (XLSX) [file pone.0278147.s001.xlsx]

## Sheet: Fig 1C
	Batch	Organoid	Total area	Total NE area	NE area (%)
	1	1	747462	320734	42.9097
		2	756701	133703	17.6692
		3	630700	95766.5	15.1841
		4	501468	273988	54.6373
		5	658097	130967	19.9008
		6	511715	247424	48.352
	2	1	534099	243163	45.5278
		2	598605	191855	32.0503
		3	555823	246459	44.3413
		4	491121	250604	51.027
		5	536361	249910	46.5936
		6	537484	202212	37.6219
		7	588843	311707	52.9355
	3	1	534982	279897	52.319
		2	445259	271790	61.0409
		3	467590	121304	25.9424
		4	565952	154014	27.2133
		5	528697	115610	21.8669

## Sheet: Fig 1E
	Foxg1-Venus							Pax6-/-
	Batch	Total area	Sox2 area	b-Tubulin III area	Sox2/total area	b-Tubulin III/total area		Batch	Total area	Sox2 area	b-Tubulin III area	Sox2/total area	b-Tubulin III/total area
	1	636660	111294	57458.5	0.17481	0.0902499		1	627809	153214	114923	0.244045	0.183055
		624642	178345	43746.9	0.285515	0.0700352			653078	160034	152482	0.245047	0.233482
		506007	176584	50867.1	0.348975	0.100526			592620	140135	142192	0.236467	0.239939
		512698	140356	49528.3	0.273759	0.0966034			719503	155011	132432	0.215442	0.18406
		610928	166546	41655.3	0.272612	0.0681837			624922	172385	133565	0.27585	0.21373
	2	510523	166336	45018.6	0.325814	0.0881813		2	465865	132919	86121.5	0.285316	0.184864
		636894	194526	67232.7	0.305429	0.105563			544954	180045	105963	0.330386	0.194444
		559824	182722	60632.2	0.326392	0.108306			558850	221315	118999	0.396019	0.212935
		619870	173131	51177.3	0.279302	0.0825613			572101	156248	150463	0.273112	0.263
		539849	191042	61133.8	0.35388	0.113242			614498	160205	92751	0.260709	0.150938
	3	556944	122700	55835.8	0.22031	0.100254		3	618465	179086	80741.9	0.289565	0.130552
		594770	127964	61582.8	0.215148	0.10354			803480	146477	71501.1	0.182303	0.0889893
		533562	96538.8	65898.4	0.180933	0.123507			528288	116496	46565.1	0.220516	0.0881433
		439712	92165.1	55558.3	0.209603	0.126351			575477	104489	66126.1	0.181569	0.114907
		526115	108131	58617.7	0.205526	0.111416			557174	135761	32078.9	0.243659	0.0575743
	4	420643	115008	35062.1	0.273409	0.0833536		4	525377	98720.2	79714.3	0.187904	0.151728
		394318	98848.1	34693	0.250681	0.0879821			490186	93698	63559.2	0.191148	0.129663
		605112	136502	35645.4	0.225581	0.058907			483501	102287	48167.8	0.211554	0.0996229
		507843	108398	39865.8	0.213448	0.0785002			695513	141690	111616	0.20372	0.160481
		499831	121902	38496.1	0.243886	0.0770183			517032	93990.9	87108.4	0.181789	0.168478
