# Supplementary material for: Pax6 mutant cerebral organoids partially recapitulate phenotypes of Pax6 mutant mouse strains
Source: PLoS One. 2022 Nov 28;17(11):e0278147. doi: 10.1371/journal.pone.0278147 (PMC9704552; doi:10.1371/journal.pone.0278147)
Supplement: S2 Table — (XLSX) [file pone.0278147.s002.xlsx]

## Sheet: C) EdU
	Foxg1-Venus																										Pax6-/-
	Batch 1					Batch 2					Batch 3					Batch 4					Batch 5						Batch 1					Batch 2					Batch 3					Batch 4					Batch 5
	Organoid	NE	DAPI	EdU+	EdU+/DAPI	Organoid	NE	DAPI	EdU+	EdU+/DAPI	Organoid	NE	DAPI	EdU+	EdU+/DAPI	Organoid	NE	DAPI	EdU+	EdU+/DAPI	Organoid	NE	DAPI	EdU+	EdU+/DAPI		Organoid	NE	DAPI	EdU+	EdU+/DAPI	Organoid	NE	DAPI	EdU+	EdU+/DAPI	Organoid	NE	DAPI	EdU+	EdU+/DAPI	Organoid	NE	DAPI	EdU+	EdU+/DAPI	Organoid	NE	DAPI
	1	1	120	30	25	1	1	124	34	27.4194	1	1	79	18	22.7848	1	1	204	17	8.33333	1	1	97	21	21.6495		1	1	76	30	39.4737	1	1	132	15	11.3636	1	1	183	17	9.28962	1	1	154	15	9.74026	1	1	85
	2	1	109	16	14.6789		2	83	4	4.81928		2	62	13	20.9677		2	138	20	14.4928		2	96	37	38.5417		2	1	95	12	12.6316	2	1	67	5	7.46269	2	1	118	16	13.5593	2	1	135	7	5.18519	2	1	121
	3	1	81	15	18.5185	2	1	90	27	30	2	1	118	17	14.4068		3	121	17	14.0496		3	82	19	23.1707			2	156	54	34.6154	3	1	162	21	12.963	3	1	135	15	11.1111	3	1	348	54	15.5172	3	1	124
		2	67	17	25.3731		2	152	49	32.2368		2	109	8	7.33945		4	183	29	15.847	2	1	53	15	28.3019			3	198	15	7.57576	4	1	155	22	14.1935		2	164	15	9.14634	4	1	148	19	12.8378		2	114
		3	68	28	41.1765	3	1	167	44	26.3473	3	1	132	34	25.7576		5	129	23	17.8295	3	1	86	10	11.6279		3	1	87	14	16.092	5	1	132	16	12.1212		3	115	32	27.8261	5	1	139	14	10.0719	4	1	53
	4	1	69	29	42.029	4	1	62	19	30.6452		2	90	15	16.6667		6	146	33	22.6027		2	111	33	29.7297			2	130	44	33.8462		2	185	87	47.027	4	1	119	4	3.36134		2	130	23	17.6923	5	1	117
		2	99	18	18.1818		2	114	25	21.9298	4	1	95	6	6.31579		7	124	18	14.5161	4	1	117	8	6.83761			3	74	23	31.0811	6	1	126	29	23.0159	5	1	243	30	12.3457	6	1	98	26	26.5306	6	1	52
	5	1	67	18	26.8657	5	1	188	20	10.6383		2	100	41	41	2	1	74	20	27.027		2	93	16	17.2043		4	1	81	12	14.8148	7	1	186	15	8.06452	6	1	107	29	27.1028	7	1	67	16	23.8806		2	165
		2	160	36	22.5		2	151	12	7.94702	5	1	128	34	26.5625	3	1	54	14	25.9259		3	67	19	28.3582			2	63	22	34.9206		2	167	23	13.7725		2	74	10	13.5135	8	1	101	15	14.8515	7	1	94
							3	111	37	33.3333		2	93	12	12.9032		2	57	31	54.386		4	95	28	29.4737			3	131	25	19.084		3	161	12	7.45342	7	1	67	17	25.3731	9	1	71	11	15.493		2	146
												3	102	24	23.5294	4	1	147	22	14.966		5	43	11	25.5814		5		182	12	6.59341						8	1	168	26	15.4762	10	1	157	24	15.2866	8	1	107
												4	46	13	28.2609		2	76	32	42.1053	5	1	90	11	12.2222		6	1	67	8	11.9403						9	1	121	15	12.3967		2	163	31	19.0184		2	124
											6	1	222	26	11.7117	5	1	93	12	12.9032		2	49	12	24.4898			2	50	11	22											11	1	86	30	34.8837
											7	1	86	9	10.4651		2	91	16	17.5824		3	103	20	19.4175		7		121	27	22.314											12	1	136	16	11.7647
											8	1	131	5	3.81679	6	1	128	23	17.9688		4	73	24	32.8767		8	1	91	11	12.0879												2	162	24	14.8148
											9	1	135	26	19.2593	7	1	89	7	7.86517	6	1	163	35	21.4724			2	124	30	24.1935											13	1	106	14	13.2075
																	2	85	37	43.5294		2	113	35	30.9735		9		90	7	7.77778												2	152	30	19.7368
																8	1	148	1	0.675676		3	112	38	33.9286		10		155	16	10.3226
																	2	119	5	4.20168		4	106	9	8.49057		11	1	54	10	18.5185
																	3	69	15	21.7391		5	105	25	23.8095			2	76	8	10.5263
																	4	84	26	30.9524	7	1	69	22	31.8841			3	112	17	15.1786
																9	1	101	14	13.8614		2	52	12	23.0769			4	150	15	10
																	2	104	22	21.1538		3	89	24	26.9663		12	1	137	11	8.0292
																	3	95	30	31.5789	8	1	108	36	33.3333			2	136	28	20.5882
																10	1	140	36	25.7143		2	95	27	28.4211
																	2	82	14	17.0732		3	110	54	49.0909
																	3	112	33	29.4643	9	1	88	24	27.2727
																11	1	70	18	25.7143
[truncated: 2 more columns]

## Sheet: I) Tbr2 counts
	Foxg1-Venus																										Pax6-/-
	Batch 1					Batch 2					Batch 3					Batch 4					Batch 5						Batch 1					Batch 2					Batch 3					Batch 4					Batch 5
	Organoid	NE	DAPI	Tbr2+	Tbr2+/DAPI	Organoid	NE	DAPI	Tbr2+	Tbr2+/DAPI	Organoid	NE	DAPI	Tbr2+	Tbr2+/DAPI	Organoid	NE	DAPI	Tbr2+	Tbr2+/DAPI	Organoid	NE	DAPI	Tbr2+	Tbr2+/DAPI		Organoid	NE	DAPI	Tbr2+	Tbr2+/DAPI	Organoid	NE	DAPI	Tbr2+	Tbr2+/DAPI	Organoid	NE	DAPI	Tbr2+	Tbr2+/DAPI	Organoid	NE	DAPI	Tbr2+	Tbr2+/DAPI	Organoid	NE	DAPI
	1	1	93	21	22.5806	1	1	70	6	8.57143	1	1	114	8	7.01754	1	1	185	38	20.5405	1	1	99	24	24.2424		1	1	148	31	20.9459	1	1	132	23	17.4242	1	1	119	25	21.0084	1	1	139	8	5.7554	1	1	100
		2	139	13	9.35252		2	48	7	14.5833		2	71	11	15.493		2	181	33	18.232		2	74	10	13.5135			2	197	19	9.64467	2	1	114	16	14.0351	2	1	120	24	20	2	1	239	7	2.92887	2	1	115
		3	81	10	12.3457		3	64	5	7.8125		3	100	10	10		3	101	21	20.7921		3	63	10	15.873			3	130	27	20.7692	3	1	158	7	4.43038	3	1	165	3	1.81818		2	164	3	1.82927		2	94
	2	1	72	16	22.2222	2	1	79	14	17.7215	2	1	74	19	25.6757		4	125	41	32.8		4	78	14	17.9487		2	1	42	9	21.4286	4	1	171	28	16.3743		2	132	12	9.09091	3	1	366	48	13.1148	3	1	105
		2	105	14	13.3333	3	1	128	31	24.2188		2	49	8	16.3265		5	49	6	12.2449		5	79	15	18.9873			2	81	17	20.9877		2	105	11	10.4762		3	241	20	8.29876	4	1	238	20	8.40336		2	97
	3	1	43	3	6.97674		2	74	4	5.40541		3	55	3	5.45455		6	127	23	18.1102	2	1	43	8	18.6047		3	1	91	24	26.3736		3	135	29	21.4815	4	1	130	10	7.69231	5	1	125	6	4.8	4	1	42
		2	122	19	15.5738		3	84	11	13.0952	3	1	83	5	6.0241		7	135	42	31.1111	3	1	81	8	9.87654			2	49	9	18.3673	5	1	98	16	16.3265	5	1	198	22	11.1111	6	1	184	37	20.1087	5	1	133
		3	137	17	12.4088	4	1	46	4	8.69565		2	63	10	15.873		8	393	128	32.57	4	1	52	12	23.0769			3	61	9	14.7541	6	1	149	13	8.72483	6	1	82	18	21.9512	7	1	98	20	20.4082	6	1	87
		4	77	22	28.5714		2	50	3	6		3	181	32	17.6796	2	1	120	9	7.5		2	142	29	20.4225		4	1	128	11	8.59375		2	182	6	3.2967		2	66	11	16.6667		2	124	28	22.5806		2	78
		5	43	8	18.6047	5	1	71	9	12.6761		4	222	34	15.3153		2	59	11	18.6441		3	60	10	16.6667			2	150	20	13.3333		3	135	8	5.92593	7	1	74	12	16.2162	8	1	97	15	15.4639		3	86
		6	64	13	20.3125		2	53	7	13.2075		5	82	4	4.87805		3	64	3	4.6875		4	89	19	21.3483		5	1	130	20	15.3846						8	1	52	9	17.3077	9	1	120	8	6.66667	7	1	141
	4	1	83	10	12.0482		3	94	14	14.8936	4	1	52	11	21.1538	3	1	40	6	15	5	1	72	12	16.6667		6	1	115	27	23.4783						9	1	162	36	22.2222	10	1	180	50	27.7778	8	1	123
		2	45	9	20		4	75	18	24		2	100	11	11		2	93	27	29.0323		2	73	17	23.2877		7	1	87	22	25.2874						10	1	56	9	16.0714		2	152	18	11.8421		2	47
		3	146	19	13.0137	6	1	161	28	17.3913	5	1	33	4	12.1212	4	1	68	16	23.5294	6	1	88	18	20.4545		8	1	137	36	26.2774						11	1	69	9	13.0435	11	1	88	5	5.68182		3	59
	5	1	61	7	11.4754		2	72	18	25		2	125	37	29.6	5	1	91	19	20.8791		2	115	15	13.0435			2	55	8	14.5455											12	1	120	11	9.16667		4	89
	6	1	116	18	15.5172		3	80	11	13.75		3	48	3	6.25		2	78	8	10.2564		3	82	22	26.8293			3	74	21	28.3784												2	135	3	2.22222	9	1	68
		2	50	7	14		4	108	33	30.5556	6	1	57	3	5.26316		3	40	6	15		4	65	10	15.3846		9	1	69	16	23.1884											13	1	150	45	30	10	1	118
		3	48	5	10.4167	7	1	96	8	8.33333	7	1	71	6	8.4507	6	1	86	23	26.7442		5	98	23	23.4694			2	77	15	19.4805												2	99	32	32.3232		2	152
		4	73	12	16.4384		2	47	6	12.766	8	1	59	4	6.77966		2	53	8	15.0943	7	1	62	6	9.67742		10	1	28	3	10.7143																	3	84
	7	1	59	10	16.9492	8	1	51	8	15.6863		2	124	12	9.67742	7	1	74	24	32.4324		2	102	21	20.5882		11	1	142	3	2.11268																11	1	158
		2	143	30	20.979		2	91	13	14.2857		3	92	11	11.9565		2	45	7	15.5556		3	96	11	11.4583			2	169	35	20.7101																	2	85
		3	155	6	3.87097						9	1	155	10	6.45161		3	80	12	15		4	48	7	14.5833		12	1	141	39	27.6596																	3	85
		4	114	25	21.9298						10	1	75	18	24	8	1	70	5	7.14286	8	1	92	23	25			2	66	13	19.697
		5	70	12	17.1429							2	113	14	12.3894		2	122	13	10.6557		2	114	16	14.0351			3	99	15	15.1515
	8	1	87	12	13.7931						11	1	100	22	22		3	64	20	31.25		3	82	25	30.4878		13	1	188	14	7.44681
		2	65	19	29.2308						12	1	97	9	9.27835		4	116	17	14.6552		4	153	30	19.6078
		3	80	16	20												5	143	36	25.1748		5	120	24	20
		4	77	21	27.2727											9	1	144	8	5.55556		6	76	11	14.4737
																	2	106	34	32.0755	9	1	78	18	23.0769
																10	1	109	41	37.6147		2	47	2	4.25532
																	2	161	71	44.0994	10	1	90	18	20
																	3	56	5	8.92857		2	82	14	17.0732
																	4	52	5	9.61538		3	89	22	24.7191
																11	1	50	5	10	11	1	45	2	4.44444
																	2	78	12	15.3846		2	60	15	25
																	3	64	26	40.625		3	63	7	11.1111
																12	1	80	18	22.5
																	2	76	7	9.21053
																	3	93	34	36.5591
																	4	85	14	16.4706
																13	1	77	13	16.8831
																	2	140	14	10
																	3	110	20	18.1818
																14	1	171	18	10.5263
																	2	83	4	4.81928
																	3	68	24	35.2941
																	4	162	29	17.9012
[truncated: 2 more columns]

## Sheet: F) PH3
	Foxg1-Venus											Pax6-/-
	Batch	Organoid	NE	Area (um2)	Area (mm)	PHH3 (Total)	Density of PHH3	Abventricular PHH3	Density of (a): a/mm	% of abventricular phh3		Batch	Organoid	NE	Area (um)	Area (mm)	PHH3 (Total)	Density of PHH3	Abventricular PHH3	Density of (a): a/mm	% of abventricular phh3
	1	1	1	29396.3	0.0293963	6	204.107	0	0	0		1	1	1	11628.1	0.0116281	19	1633.97	5	429.992	26.3158
		2	1	14535.3	0.0145353	3	206.395	0	0	0			2	1	16345.9	0.0163459	4	244.71	2	122.355	50
		3	1	14859.4	0.0148594	4	269.191	0	0	0			3	1	24447.6	0.0244476	7	286.327	2	81.8077	28.5714
			2	14505.1	0.0145051	8	551.532	0	0	0			4	1	25855.4	0.0258554	11	425.442	2	77.3532	18.1818
			3	17286.3	0.0172863	8	462.794	0	0	0			5	1	9651.18	0.00965118	2	207.229	0	0	0
		4	1	24171.1	0.0241711	8	330.973	0	0	0				2	20064.6	0.0200646	10	498.391	1	49.8391	10
			2	26100.9	0.0261009	2	76.6259	0	0	0			6	1	11946.7	0.0119467	1	83.7052	0	0	0
		5	1	18102.9	0.0181029	7	386.678	0	0	0			7	1	25868.2	0.0258682	5	193.288	2	77.315	40
			2	27396.8	0.0273968	9	328.505	2	73.0011	22.2222			8	1	9989.32	0.00998932	6	600.642	0	0	0
														2	5316.21	0.00531621	4	752.416	1	188.104	25
	2	1	1	58495.3	0.0584953	24	410.289	2	34.1908	8.33333				3	13268.6	0.0132686	4	301.463	0	0	0
			2	18270.5	0.0182705	6	328.398	0	0	0				4	22418.8	0.0224188	5	223.027	2	89.211	40
			3	5392.77	0.00539277	2	370.867	0	0	0
		2	1	24189.8	0.0241898	3	124.019	0	0	0		2	1	1	9627.79	0.00962779	3	311.598	0	0	0
			2	10368.3	0.0103683	2	192.896	0	0	0			2	1	10712.4	0.0107124	2	186.7	0	0	0
		3	1	19795.3	0.0197953	5	252.585	0	0	0			3	1	40421.3	0.0404213	10	247.394	2	49.4788	20
		4	1	10788.5	0.0107885	4	370.765	0	0	0			4	1	24138.8	0.0241388	7	289.99	4	165.708	57.1429
			2	32248.2	0.0322482	7	217.067	2	62.019	28.5714			5	1	31054.3	0.0310543	13	418.622	2	64.4034	15.3846
		5	1	19361.1	0.0193611	8	413.201	0	0	0				2	23434	0.023434	2	85.346	0	0	0
			2	29025.4	0.0290254	5	172.263	0	0	0			6	1	9396.83	0.00939683	1	106.419	1	106.419	100
			3	40608.9	0.0406089	8	197.001	0	0	0			7	1	32510.2	0.0325102	8	246.077	1	30.7596	12.5
													8	1	9461.48	0.00946148	0	0	0	0	0
	3	1	1	25812.9	0.0258129	6	232.442	1	38.7403	16.6667			9	1	19196	0.019196	2	104.188	0	0	0
		2	1	8524.06	0.00852406	2	234.63	1	117.315	50
			2	16435.6	0.0164356	5	304.217	0	0	0		3	1	1	47804.2	0.0478042	14	292.861	5	104.593	35.7143
		3	1	33851.7	0.0338517	4	118.163	1	29.5407	25			2	1	23366	0.023366	6	256.784	1	42.7973	16.6667
			2	28377.6	0.0283776	18	634.302	8	281.912	44.4444			3	1	20495	0.020495	4	195.17	2	97.5848	50
		4	1	16998.8	0.0169988	4	235.311	0	0	0				2	28538	0.028538	9	315.369	0	0	0
		5	1	6119.23	0.00611923	1	163.419	0	0	0			4	1	40230.3	0.0402303	3	74.5706	3	74.5706	100
			2	21450.7	0.0214507	2	93.237	0	0	0				2	21775.7	0.0217757	4	183.691	0	0	0
		6	1	21592.8	0.0215928	4	185.247	0	0	0			5	1	19093.1	0.0190931	5	261.875	0	0	0
		7	1	24884	0.024884	6	241.119	0	0	0			6	1	21825.9	0.0218259	5	229.086	0	0	0
		8	1	20826.7	0.0208267	3	144.046	0	0	0			7	1	28106.3	0.0281063	7	249.055	0	0	0
		9	1	23581.6	0.0235816	13	551.277	1	42.4059	7.69231				2	8726.09	0.00872609	5	572.995	0	0	0
													8	1	8716.73	0.00871673	2	229.444	0	0	0
	4	1	1	45265	0.045265	9	198.829	0	0	0			9	1	12398.8	0.0123988	5	403.264	0	0	0
			2	42443.3	0.0424433	8	188.487	2	47.1216	25
			3	18532.9	0.0185329	7	377.706	1	53.958	14.2857		4	1	1	13163.6	0.0131636	3	227.902	1	75.9673	33.3333
			4	36783.5	0.0367835	4	108.745	0	0	0			2	1	28922.9	0.0289229	3	103.724	0	0	0
			5	35701.8	0.0357018	1	28.0098	0	0	0			3	1	16000.1	0.0160001	2	124.999	0	0	0
			6	18816.2	0.0188162	1	53.1457	0	0	0			4	1	29389.5	0.0293895	4	136.103	0	0	0
			7	12875.6	0.0128756	5	388.331	0	0	0				2	20921.2	0.0209212	11	525.783	3	143.395	27.2727
		2	1	10877.4	0.0108774	5	459.668	0	0	0			5	1	22521.3	0.0225213	4	177.61	1	44.4025	25
		3	1	11416.7	0.0114167	4	350.363	0	0	0			6	1	6900.14	0.00690014	5	724.623	0	0	0
			2	13901.5	0.0139015	2	143.869	0	0	0			7	1	18752.4	0.0187524	4	213.306	0	0	0
		4	1	20987.9	0.0209879	6	285.878	0	0	0			8	1	19322.8	0.0193228	7	362.267	0	0	0
			2	14908.7	0.0149087	4	268.3	1	67.0749	25			9	1	9268.81	0.00926881	4	431.555	0	0	0
														2	27490	0.02749	11	400.146	3	109.131	27.2727
	5	1	1	30796.4	0.0307964	7	227.3	0	0	0			10	1	63253.5	0.0632535	13	205.522	2	31.6188	15.3846
			2	31629.3	0.0316293	4	126.465	0	0	0
			3	19111.6	0.0191116	6	313.945	0	0	0		5	1	1	6391.77	0.00639177	1	156.451	0	0	0
			4	22030.3	0.0220303	4	181.568	1	45.392	25			2	1	14813.4	0.0148134	6	405.037	1	67.5062	16.6667
			5	17955.3	0.0179553	4	222.776	0	0	0			3	1	28336.6	0.0283366	5	176.45	0	0	0
		2	1	18870	0.01887	4	211.977	1	52.9942	25				2	28008.3	0.0280083	5	178.519	2	71.4074	40
			2	24947.8	0.0249478	8	320.669	0	0	0			4	1	9386.92	0.00938692	3	319.594	0	0	0
			3	38982.6	0.0389826	7	179.567	2	51.305	28.5714			5	1	6773.91	0.00677392	1	147.625	0	0	0
		3	1	13448.8	0.0134488	4	297.424	0	0	0				2	7936.39	0.00793639	3	378.006	0	0	0
		4	1	19931.4	0.0199314	6	301.033	1	50.1721	16.6667			6	1	6352.73	0.00635273	0	0	0	0	0
			2	33245.4	0.0332454	9	270.714	0	0	0				2	14493.3	0.0144933	4	275.989	1	68.9972	25
		5	1	22614.2	0.0226142	15	663.299	1	44.2199	6.66667			7	1	16711.5	0.0167115	4	239.357	0	0	0
														2	8381.82	0.00838182	1	119.306	0	0	0
