# Supplementary material for: Pax6 mutant cerebral organoids partially recapitulate phenotypes of Pax6 mutant mouse strains
Source: PLoS One. 2022 Nov 28;17(11):e0278147. doi: 10.1371/journal.pone.0278147 (PMC9704552; doi:10.1371/journal.pone.0278147)
Supplement: S3 Table — (XLSX) [file pone.0278147.s003.xlsx]

## Sheet: Fig 3E
	115.7					114.1
	Batch	Organoid	DAPI	Total GFP	GFP/DAPI	Batch	Organoid	DAPI	Total GFP	GFP/DAPI
	1	1	402	66	16.4179	1	1	335	82	24.4776
		2	533	66	12.3827		2	460	80	17.3913
		3	632	178	28.1646		3	353	33	9.34844
	2	1	223	48	21.5247	2	1	323	33	10.2167
		2	318	68	21.3836		2	337	48	14.2433
		3	362	76	20.9945		3	384	79	20.5729
	3	1	350	19	5.42857	3	1	393	12	3.05344
		2	439	13	2.96128		2	443	35	7.90068
		3	252	8	3.1746		3	247	6	2.42915

## Sheet: Fig 3H
	115.7
	Batch	Organoid	GFP+	GFP+ Emx1+	GFP+ Emx1+ /GFP+
	1	1	97	81	83.5052
		2	106	87	82.0755
		3	42	35	83.3333
	2	1	120	110	91.6667
		2	80	74	92.5
		3	42	42	100
	3	1	84	79	94.0476
		2	114	113	99.1228
		3	64	63	98.4375

## Sheet: Fig 3K
	115.7
	Batch	Organoid	Total GFP+	GFP+ Pax6-	GFP+ Pax6-/Total GFP
	1	1	93	91	97.8495
		2	66	66	100
	2	1	61	57	93.4426
		2	72	71	98.6111
		3	107	107	100
	3	1	137	134	97.8102
		2	113	113	100
