# Supplementary material for: Pax6 mutant cerebral organoids partially recapitulate phenotypes of Pax6 mutant mouse strains
Source: PLoS One. 2022 Nov 28;17(11):e0278147. doi: 10.1371/journal.pone.0278147 (PMC9704552; doi:10.1371/journal.pone.0278147)
Supplement: S4 Table — (XLSX) [file pone.0278147.s004.xlsx]

## Sheet: Fig 4A
	Sample	Batch	DAPI	Total GFP	Total GFP-	Total EDU	GFP+EDU+	LI GFP+	GFP-EDU+	LI GFP-
	cKOhom1	1	402	66	336	118	10	0.151515	108	0.321429
			533	66	467	119	5	0.0757576	114	0.244111
			632	178	454	134	45	0.252809	89	0.196035
		2	223	48	175	62	9	0.1875	53	0.302857
			318	68	250	71	8	0.117647	63	0.252
			362	76	286	77	13	0.171053	64	0.223776
		3	350	19	331	109	1	0.0526316	108	0.326284
			439	13	426	117	2	0.153846	115	0.269953
			252	8	244	85	2	0.25	83	0.340164
	cKOhom2	1	335	82	253	146	30	0.365854	116	0.458498
			460	80	380	121	11	0.1375	110	0.289474
			353	33	320	79	9	0.272727	70	0.21875
		2	323	33	290	91	5	0.151515	86	0.296552
			337	48	289	97	8	0.166667	89	0.307958
			384	79	305	75	15	0.189873	60	0.196721
		3	393	12	381	118	2	0.166667	116	0.304462
			443	35	408	69	3	0.0857143	66	0.161765
			247	6	241	45	4	0.666667	41	0.170124

## Sheet: Fig 4D
												GF GFP+	GF GFP-
	Sample	Batch	DAPI	Total Ki67+	Ki67+GFP+	Ki67+GFP-	GFP+Ki67-	Total GFP+	Total GFP-	Ki67+/DAPI	GFP+/DAPI	GFP+Ki67+/GFP+	GFP-Ki67+/GFP-
	cKOhom1	1	408	250	31	219	11	42	366	0.612745	0.102941	0.738095	0.598361
			394	267	99	168	34	133	261	0.677665	0.337563	0.744361	0.643678
			287	121	31	90	20	51	236	0.421603	0.1777	0.607843	0.381356
			327	147	23	124	24	47	280	0.449541	0.143731	0.489362	0.442857
			420	258	57	201	36	93	327	0.614286	0.221429	0.612903	0.614679
			381	175	36	139	27	63	318	0.459318	0.165354	0.571429	0.437107
		2	222	159	28	131	17	45	177	0.716216	0.202703	0.622222	0.740113
			270	102	15	87	24	39	231	0.377778	0.144444	0.384615	0.376623
			261	161	20	141	12	32	229	0.616858	0.122605	0.625	0.615721
			226	135	25	110	8	33	193	0.597345	0.146018	0.757576	0.569948
			275	140	24	116	13	37	238	0.509091	0.134545	0.648649	0.487395
	cKOhom2	1	349	227	24	203	17	41	308	0.65043	0.117479	0.585366	0.659091
			323	248	32	216	9	41	282	0.767802	0.126935	0.780488	0.765957
			359	255	26	229	5	31	328	0.710306	0.086351	0.83871	0.698171
			174	160	10	150	1	11	163	0.91954	0.0632184	0.909091	0.920245
		2	323	255	15	240	3	18	305	0.789474	0.0557276	0.833333	0.786885
			364	247	36	211	10	46	318	0.678571	0.126374	0.782609	0.663522
			437	345	37	308	11	48	389	0.789474	0.10984	0.770833	0.791774
			330	265	31	234	3	34	296	0.80303	0.10303	0.911765	0.790541
			358	254	69	185	2	71	287	0.709497	0.198324	0.971831	0.644599
			231	166	21	145	7	28	203	0.718615	0.121212	0.75	0.714286

## Sheet: Fig 4G-H
	cKOhom1													cKOhom2
	Batch	EDU	DAPI	Total GFP+	Total GFP-	Total EDU	GFP+EDU+	GFP-EDU+	GFP+EDU+/total GFP+	Average	GFP-EDU+/total GFP-	Average		Batch	EDU	DAPI	Total GFP+	Total GFP-	Total EDU	GFP+EDU+	GFP-EDU+	EDU/DAPI	GFP+EDU+/total GFP+	Average	GFP-EDU+/total GFP-	Average
	1	2hr	402	66	336	118	10	108	0.151515	0.160027	0.321429	0.253858		1	2hr	335	82	253	146	30	116	43.5821	0.365854	0.258694	0.458498	0.322241
			533	66	467	119	5	114	0.0757576		0.244111					460	80	380	121	11	110	26.3043	0.1375		0.289474
			632	178	454	134	45	89	0.252809		0.196035					353	33	320	79	9	70	22.3796	0.272727		0.21875
		4hr	538	89	449	113	17	96	0.191011	0.173088	0.213808	0.244412			4hr	297	21	276	62	4	58	20.8754	0.190476	0.229418	0.210145	0.295681
			454	175	279	110	38	72	0.217143		0.258065					271	54	217	80	15	65	29.5203	0.277778		0.299539
			239	63	176	53	7	46	0.111111		0.261364					315	50	265	111	11	100	35.2381	0.22		0.377358
		6hr	455	105	350	119	23	96	0.219048	0.219481	0.274286	0.29002			6h	325	49	276	104	9	95	32	0.183673	0.28764	0.344203	0.331995
			473	121	352	131	33	98	0.272727		0.278409					610	159	451	227	55	172	37.2131	0.345912		0.381375
			239	72	167	65	12	53	0.166667		0.317365					464	72	392	130	24	106	28.0172	0.333333		0.270408
		8h	480	145	335	143	44	99	0.303448	0.246405	0.295522	0.341088			8h	288	90	198	155	30	125	53.8194	0.333333	0.331078	0.631313	0.47342
			379	122	257	112	21	91	0.172131		0.354086					451	65	386	182	18	164	40.3548	0.276923		0.42487
			482	110	372	168	29	139	0.263636		0.373656					300	94	206	111	36	75	37	0.382979		0.364078
		10h	430	92	338	172	35	137	0.380435	0.353716	0.405325	0.442356			10h	326	99	227	114	28	86	34.9693	0.282828	0.284164	0.378855	0.41328
			465	112	353	239	46	193	0.410714		0.546742					421	89	332	192	24	168	45.6057	0.269663		0.506024
			324	100	224	111	27	84	0.27		0.375					554	30	524	195	9	186	35.1986	0.3		0.354962
	2	2hr	223	48	175	62	9	53	0.1875	0.158733	0.302857	0.259544		2	2hr	323	33	290	91	5	86	28.1734	0.151515	0.169352	0.296552	0.267077
			318	68	250	71	8	63	0.117647		0.252					337	48	289	97	8	89	28.7834	0.166667		0.307958
			362	76	286	77	13	64	0.171053		0.223776					384	79	305	75	15	60	19.5312	0.189873		0.196721
		4hr	438	153	285	110	30	80	0.196078	0.166393	0.280702	0.274675			4hr	344	42	302	70	7	63	20.3488	0.166667	0.215017	0.208609	0.219546
			307	67	240	71	10	61	0.149254		0.254167					351	56	295	84	15	69	23.9316	0.267857		0.233898
			410	78	332	108	12	96	0.153846		0.289157					348	38	310	75	8	67	21.5517	0.210526		0.216129
		6hr	393	168	225	127	48	79	0.285714	0.340343	0.351111	0.336967			6hr	386	158	228	135	46	89	34.9741	0.291139	0.344997	0.390351	0.353525
			303	118	185	94	31	63	0.262712		0.340541					423	49	374	140	22	118	33.0969	0.44898		0.315508
			359	146	213	137	69	68	0.472603		0.319249					343	78	265	117	23	94	34.1108	0.294872		0.354717
		8hr	340	72	268	112	28	84	0.388889	0.22024	0.313433	0.381197			8hr	324	117	207	166	45	121	51.2346	0.384615	0.325065	0.584541	0.384595
			312	73	239	114	13	101	0.178082		0.422594					478	48	430	163	20	143	34.1004	0.416667		0.332558
			270	32	238	100	3	97	0.09375		0.407563					430	92	338	96	16	80	22.3256	0.173913		0.236686
		10hr	401	52	349	149	10	139	0.192308	0.245389	0.398281	0.398638			10hr	346	115	231	132	44	88	38.1503	0.382609	0.392723	0.380952	0.384674
			291	24	267	137	8	129	0.333333		0.483146					375	46	329	121	18	103	32.2667	0.391304		0.31307
			302	19	283	93	4	89	0.210526		0.314488					444	94	350	199	38	161	44.8198	0.404255		0.46
	3	2hr	350	19	331	109	1	108	0.0526316	0.152159	0.326284	0.312134		3	2hr	393	12	381	118	2	116	30.0254	0.166667	0.306349	0.304462	0.212117
			439	13	426	117	2	115	0.153846		0.269953					443	35	408	69	3	66	15.5756	0.0857143		0.161765
			252	8	244	85	2	83	0.25		0.340164					247	6	241	45	4	41	18.2186	0.666667		0.170124
		4hr	336	7	329	89	1	88	0.142857	0.213033	0.267477	0.262746			4hr	120	18	102	33	3	30	27.5	0.166667	0.186508	0.294118	0.268836
			265	19	246	64	4	60	0.210526		0.243902					241	28	213	77	11	66	31.9502	0.392857		0.309859
			284	42	242	79	12	67	0.285714		0.27686					561	8	553	112	0	112	19.9643	0		0.202532
		6hr	306	61	245	102	17	85	0.278689	0.249359	0.346939	0.315374			6hr	445	29	416	109	5	104	24.4944	0.172414	0.234014	0.25	0.269883
			253	21	232	87	3	84	0.142857		0.362069					279	27	252	88	8	80	31.5412	0.296296		0.31746
			534	49	485	131	16	115	0.326531		0.237113					286	30	256	69	7	62	24.1259	0.233333		0.242188
		8hr	382	56	326	96	8	88	0.142857	0.151444	0.269939	0.345547			8hr	438	69	369	186	25	161	42.4658	0.362319	0.345153	0.436314	0.394271
			435	18	417	141	0	141	0		0.338129					312	103	209	138	35	103	44.2308	0.339806		0.492823
			355	61	294	145	19	126	0.311475		0.428571					284	12	272	73	4	69	25.7042	0.333333		0.253676
		10hr	249	48	201	85	13	72	0.270833	0.304644	0.358209	0.419435			10hr	383	122	261	144	31	113	37.5979	0.254098	0.291049	0.43295	0.524673
			361	81	280	175	30	145	0.37037		0.517857					243	27	216	103	9	94	42.3868	0.333333		0.435185
			292	33	259	108	9	99	0.272727		0.382239					171	35	136	106	10	96	61.9883	0.285714		0.705882
		Batch	2hr	4hr	6hr	8hr	10hr	2hr	4hr	6hr	8hr	10hr
	cKOhom1	1	0.160027	0.173088	0.219481	0.246405	0.353716	0.253858	0.244412	0.29002	0.341088	0.442356
		2	0.158733	0.166393	0.340343	0.22024	0.245389	0.259544	0.274675	0.336967	0.381197	0.398638
		3	0.152159	0.213033	0.249359	0.151444	0.304644	0.312134	0.262746	0.315374	0.345547	0.419435
	cKOhom2	1	0.258694	0.229418	0.28764	0.331078	0.284164	0.322241	0.295681	0.331995	0.47342	0.41328
		2	0.169352	0.215017	0.344997	0.325065	0.392723	0.267077	0.219546	0.353525	0.384595	0.384674
		3	0.306349	0.186508	0.234014	0.345153	0.291049	0.212117	0.268836	0.269883	0.394271	0.524673
